# Supplementary material for: Family function fully mediates the relationship between social support and perinatal depression in rural Southwest China
Source: BMC Psychiatry. 2021 Mar 12;21:151. doi: 10.1186/s12888-021-03155-9 (PMC7953569; doi:10.1186/s12888-021-03155-9)
Supplement: Supplementary file 2 — Additional file 2. dataset(CSV 32KB). [file 12888_2021_3155_MOESM2_ESM.csv]

perinatal status	Age	Marital	Education	Employment	Insurance	Individual_income	Complications	SSRS1	SSRS2	SSRS3	SSRS4	SSRS5	SSRS6	SSRS7	SSRS8	SSRS9	SSRS10	APGAR1	APGAR2	APGAR3	APGAR4	APGAR5	EPDS1	EPDS2	EPDS3	EPDS4	EPDS5	EPDS6	EPDS7	EPDS8	EPDS9	EPDS10
0	27	0	3	0	1	4	0	2	4	4	4	15	0	4	4	4	2	2	2	2	2	2	0	0	0	1	0	0	1	0	0	0
0	23	0	3	0	1	2	0	4	2	3	1	15	0	6	4	4	2	1	2	1	1	1	3	2	1	2	2	1	1	1	0	0
0	24	0	2	0	1	3	0	3	4	3	4	18	0	5	4	4	1	2	2	2	2	2	0	0	0	0	0	0	0	0	0	0
0	24	0	1	0	1	1	1	3	4	4	4	8	0	1	2	2	1	1	1	0	0	2	2	0	0	0	1	0	1	0	0	0
0	24	0	2	0	1	2	0	2	4	4	4	20	1	1	4	1	4	2	2	2	2	2	0	0	3	3	3	3	3	3	3	3
0	24	0	2	0	1	0	0	2	2	3	3	16	2	2	2	3	2	0	0	0	2	0	1	1	1	1	1	1	1	1	1	1
0	27	0	1	0	1	1	0	2	4	4	4	14	1	1	2	1	2	1	0	1	0	1	2	1	0	0	1	0	1	0	0	0
0	29	0	2	0	1	3	0	2	4	4	4	20	1	2	4	4	4	2	2	2	2	2	0	0	3	3	3	3	3	3	3	3
0	27	0	3	0	1	2	0	3	4	4	4	20	2	1	2	4	2	2	2	2	2	2	2	2	1	1	1	1	1	1	1	1
0	25	0	2	0	1	3	0	3	4	4	3	16	2	1	3	2	3	1	1	1	1	1	0	0	1	1	1	1	1	0	0	0
0	25	0	3	0	1	0	0	2	4	1	3	17	2	1	3	2	3	1	1	1	1	2	1	2	1	0	0	0	0	0	1	0
0	24	0	3	0	1	4	1	4	4	4	4	14	2	2	4	4	3	2	2	2	2	2	1	1	1	1	0	0	1	0	1	0
0	23	0	3	0	1	2	0	3	4	2	3	17	2	2	2	4	2	2	2	2	2	2	1	1	1	1	1	1	1	1	1	0
0	42	0	1	0	1	0	0	2	4	4	4	16	2	2	2	2	2	2	2	2	2	2	1	1	1	1	0	0	1	0	0	0
0	22	0	3	0	1	0	0	2	4	3	3	16	2	2	2	3	2	2	2	2	2	2	0	0	0	0	0	0	0	0	0	0
0	33	0	3	0	1	4	1	3	4	4	3	11	2	2	4	4	1	2	2	2	2	2	1	1	1	0	0	0	0	0	0	0
0	30	0	2	0	1	1	0	2	4	2	2	14	2	2	4	4	1	2	2	2	2	2	1	1	2	0	0	0	1	0	1	0
0	23	0	1	0	1	0	1	2	4	4	3	14	2	2	2	2	2	1	1	1	2	2	2	2	0	0	0	0	0	0	0	0
0	32	1	0	0	1	2	0	2	4	3	3	14	2	2	2	3	2	2	1	2	1	2	0	0	1	1	1	1	0	0	1	0
0	29	0	3	0	1	2	0	2	4	3	3	11	2	2	4	4	1	2	1	2	2	2	0	0	0	0	0	0	1	0	0	0
0	24	0	2	0	1	0	0	3	4	4	1	11	2	2	4	4	1	2	2	2	2	2	2	2	0	0	0	0	1	0	0	0
0	22	0	2	0	1	0	0	2	4	3	3	12	2	2	2	3	2	0	0	0	0	0	2	2	1	1	1	1	1	1	1	1
0	31	0	2	0	1	2	1	3	4	3	3	9	3	1	3	3	2	2	2	2	2	2	0	0	0	0	0	0	0	0	0	0
0	24	0	3	0	1	4	0	2	4	2	2	14	2	2	2	3	1	2	2	1	2	2	0	0	1	1	0	1	1	1	1	0
0	31	0	0	0	1	0	0	2	4	3	3	11	2	2	3	3	1	1	1	2	1	1	1	1	0	0	0	0	1	0	0	0
0	40	0	0	0	1	0	0	2	4	3	3	10	2	2	3	3	1	1	1	2	2	2	0	1	1	0	0	0	1	0	0	0
0	28	0	3	0	1	1	0	1	4	1	1	14	2	2	1	1	1	2	2	2	2	2	1	1	2	0	0	0	1	0	1	0
0	27	0	3	0	1	2	0	2	4	3	4	17	2	3	4	4	3	2	2	2	2	2	1	1	0	1	0	0	0	0	0	0
0	31	0	3	0	1	2	1	2	4	3	4	15	2	3	4	4	3	2	2	2	2	2	1	1	1	0	0	0	1	0	0	0
0	33	0	1	0	1	3	0	3	4	4	4	17	2	3	2	3	2	2	2	2	2	2	1	2	0	0	0	1	0	1	0	0
0	23	0	2	0	1	0	1	3	4	4	3	14	3	2	2	4	2	1	1	1	1	1	1	1	1	1	1	1	1	1	1	1
0	27	0	3	0	1	4	0	3	4	2	4	11	3	2	2	3	2	2	2	2	2	2	1	1	1	1	1	1	1	1	1	0
0	29	0	2	0	1	3	0	3	4	3	3	11	2	3	2	3	2	1	1	1	1	1	1	1	0	0	0	0	1	1	1	0
0	28	0	2	0	1	0	0	2	4	3	1	11	2	3	2	4	1	2	2	2	2	2	3	3	0	0	1	0	1	0	0	0
0	28	0	2	0	1	0	0	2	4	2	2	10	2	3	2	4	1	1	1	1	1	1	2	2	1	1	1	0	1	1	1	0
0	31	0	2	0	1	3	0	3	4	2	4	20	3	3	4	4	3	2	2	2	2	2	1	1	1	0	0	0	1	1	1	0
0	30	0	2	0	1	0	1	4	4	4	4	17	3	3	2	3	4	1	1	1	1	1	1	1	1	2	1	0	1	1	1	0
0	28	0	3	0	1	4	0	2	4	4	4	15	3	3	4	4	4	2	2	2	2	2	1	1	0	1	0	0	1	0	0	0
0	28	0	3	0	1	2	0	2	4	4	4	15	3	3	4	4	2	2	2	2	2	2	1	1	0	1	0	0	1	0	0	0
0	31	0	2	0	1	2	0	2	4	4	4	14	3	3	4	4	3	2	2	2	2	2	1	1	2	0	0	0	1	0	1	0
0	27	0	3	0	1	2	1	2	4	4	3	20	3	3	2	1	3	2	2	2	2	2	0	0	1	0	1	0	1	0	1	0
0	31	0	3	0	1	3	0	2	4	4	4	15	3	3	4	4	2	2	2	2	2	2	1	1	0	0	1	0	1	0	0	0
0	23	0	1	0	1	2	0	2	4	4	4	14	3	3	4	4	2	2	2	2	2	2	1	1	2	0	0	0	1	0	1	0
0	25	0	2	0	1	0	0	2	2	2	2	20	4	4	2	4	1	2	2	2	2	2	1	1	2	0	0	0	1	0	0	1
0	34	0	3	0	1	0	0	2	2	2	2	20	4	4	2	4	1	2	2	2	2	2	1	1	2	0	0	0	1	0	1	0
0	25	0	3	0	1	4	0	4	4	4	4	14	3	3	2	3	1	2	2	1	2	2	1	1	1	0	0	0	1	0	0	0
0	21	0	3	0	1	1	0	2	4	4	2	14	3	3	4	4	1	2	2	2	2	2	1	1	2	0	0	0	1	0	1	0
0	33	0	1	0	1	2	0	2	4	2	4	14	3	3	2	3	2	2	2	2	2	2	0	0	1	1	0	1	1	0	1	0
0	27	0	3	0	1	2	0	2	4	2	2	14	3	3	4	4	1	2	2	2	2	2	1	1	2	0	0	0	1	0	1	0
0	24	0	3	0	1	3	0	2	4	2	2	14	3	3	2	4	2	2	2	2	2	2	1	1	2	0	0	0	1	0	1	0
0	32	0	1	0	1	0	0	3	4	4	4	11	3	3	2	3	1	1	1	1	1	1	1	1	1	0	0	0	1	1	1	0
0	27	0	2	0	1	0	0	3	4	4	4	11	3	3	2	2	2	2	1	1	2	1	0	1	1	0	0	0	0	0	0	0
0	26	0	3	0	1	4	1	2	4	2	2	14	3	3	2	3	2	2	2	2	2	2	0	0	1	1	1	0	1	1	1	0
0	27	0	3	0	1	3	0	3	4	2	4	11	3	3	2	3	2	1	1	1	2	1	1	1	0	0	0	0	1	0	1	0
0	29	0	2	0	1	3	0	2	4	4	3	11	3	3	2	3	2	2	2	2	2	2	1	1	0	0	0	0	1	1	1	0
0	28	0	3	0	1	4	0	2	4	2	2	13	3	3	2	3	2	2	2	2	2	2	0	0	1	1	0	0	1	0	1	0
0	26	0	3	0	1	3	0	2	4	2	4	11	3	3	2	3	2	2	1	1	1	2	1	1	0	0	0	0	1	0	1	0
0	36	0	3	0	1	2	1	3	4	4	4	20	3	4	4	4	3	2	2	2	2	2	1	1	1	0	0	0	0	0	1	0
0	28	0	2	0	1	2	0	4	4	4	4	20	4	3	2	4	2	2	2	2	1	2	2	1	1	1	1	1	1	1	1	0
0	28	0	2	0	1	4	1	3	4	3	3	20	4	3	2	4	2	2	2	2	1	1	1	1	1	1	0	1	1	0	0	0
0	20	0	3	0	1	3	0	3	4	4	4	14	4	3	4	4	3	2	2	2	2	2	1	1	2	0	0	0	1	0	1	0
0	26	0	3	0	1	3	0	2	4	4	4	15	4	3	4	4	2	2	2	2	2	2	0	0	0	0	0	0	1	0	0	0
0	33	0	2	0	1	0	1	2	4	4	4	14	3	4	3	3	1	2	2	1	1	2	0	0	3	0	0	1	1	0	0	0
0	23	0	2	0	1	0	0	2	4	3	3	13	2	5	2	3	2	1	1	0	1	0	1	1	1	1	1	1	1	1	2	1
0	24	0	3	0	1	3	0	2	4	3	3	11	2	5	3	3	2	1	1	1	1	1	1	1	0	0	0	0	1	1	1	0
0	26	0	2	0	1	2	0	4	4	4	3	20	5	3	4	4	2	2	2	2	2	2	1	1	0	0	0	0	1	0	0	0
0	24	0	2	0	1	0	0	2	4	4	4	20	4	4	4	4	1	2	2	2	2	2	1	1	2	0	0	0	1	0	1	0
0	23	0	2	0	1	2	0	1	3	4	3	19	4	5	4	4	2	2	2	2	2	2	0	1	0	0	0	0	1	0	0	0
0	32	0	2	0	1	0	0	2	4	3	3	20	4	4	4	4	1	2	2	2	2	2	1	1	0	0	0	0	0	1	1	0
0	38	0	3	0	1	3	0	3	4	4	4	14	4	4	4	4	3	2	2	2	2	2	1	1	2	0	0	0	1	0	1	0
0	29	0	2	0	1	3	0	2	4	2	2	20	4	4	4	4	2	2	2	2	2	2	0	0	3	0	0	0	0	0	0	0
0	21	1	1	0	0	0	0	2	4	4	2	20	4	4	2	4	1	2	2	2	2	2	1	1	1	1	0	0	1	0	0	0
0	36	0	1	0	1	0	0	2	4	2	2	20	4	4	2	4	2	2	2	2	2	2	1	1	2	1	2	2	2	2	2	2
0	31	0	3	0	1	0	0	3	4	1	4	18	3	5	2	3	2	2	2	2	2	2	1	1	1	0	0	1	1	0	1	0
0	42	0	2	0	1	2	0	2	4	4	4	13	4	4	4	4	2	2	2	2	2	2	0	0	0	1	0	0	1	0	0	0
0	27	0	2	0	1	0	0	2	4	2	2	20	4	4	2	4	1	2	2	2	2	2	1	1	1	0	0	0	1	0	1	0
0	28	0	2	0	1	2	0	2	4	4	2	14	4	4	4	4	2	2	2	2	2	2	1	1	2	0	0	0	1	0	1	0
0	24	0	3	0	1	2	0	3	4	2	2	17	4	4	2	4	2	2	2	2	2	2	2	1	0	0	0	0	0	0	0	0
0	27	0	2	0	1	4	0	2	4	3	3	17	4	4	2	4	1	2	2	2	2	2	1	1	1	0	0	0	1	0	1	0
0	21	0	3	0	1	3	0	2	4	1	3	17	4	4	2	4	1	2	2	2	2	2	1	0	1	1	1	0	0	0	0	0
0	33	0	2	0	1	4	1	3	4	1	2	15	4	4	2	2	2	2	2	2	2	2	1	0	2	0	0	1	1	0	0	0
0	25	0	3	0	1	2	0	2	4	3	3	11	4	4	2	3	2	2	2	2	2	2	1	1	2	1	1	0	1	1	1	0
0	29	0	2	0	1	1	0	2	4	2	2	11	4	4	2	2	1	2	2	1	1	2	1	1	1	1	0	1	1	0	0	0
0	27	0	2	0	1	1	0	2	4	2	2	11	4	4	2	2	1	1	1	1	1	2	2	1	1	0	0	0	1	0	0	0
0	29	0	2	0	1	3	0	2	4	4	4	20	4	5	4	4	3	2	2	2	2	2	1	1	2	0	0	0	1	0	1	0
0	22	0	2	0	1	2	0	3	4	3	3	20	4	5	4	4	4	2	2	2	1	2	0	0	0	0	0	0	1	0	0	0
0	37	0	1	0	1	3	1	3	4	4	4	20	4	5	4	4	2	2	2	2	2	2	1	1	2	0	0	1	0	0	0	0
0	33	0	2	0	1	2	0	3	4	4	3	20	5	4	4	4	2	2	2	2	2	2	0	0	0	0	0	0	0	0	0	0
0	32	0	2	0	1	3	0	2	4	3	2	20	5	4	4	4	4	2	2	2	2	2	1	0	0	0	0	0	1	0	0	0
0	24	0	2	0	1	2	0	3	4	3	3	19	5	4	4	4	1	2	2	2	1	2	1	1	1	0	0	0	0	1	0	1
0	26	0	3	0	1	2	0	2	4	2	4	17	3	6	4	4	2	2	2	2	2	2	0	0	1	1	1	1	1	1	1	0
0	39	0	1	0	1	2	0	3	4	4	4	14	5	4	4	3	3	2	2	2	2	2	1	1	3	1	0	0	1	0	1	0
0	27	0	3	0	1	2	0	2	4	1	4	14	5	4	2	4	4	2	2	2	2	2	0	0	0	0	0	0	1	0	1	0
0	22	0	3	0	1	3	0	3	4	1	2	17	5	4	2	3	2	2	2	2	2	2	1	1	2	1	0	0	1	0	0	0
0	29	0	3	0	1	4	0	3	4	3	4	11	4	5	2	3	2	1	1	2	1	2	1	1	0	0	0	0	1	1	1	0
0	38	0	0	0	1	3	0	3	4	4	4	20	5	5	4	4	2	2	2	2	2	2	1	1	0	0	0	0	0	0	0	0
0	29	0	2	0	1	2	0	3	4	4	3	20	5	5	4	4	2	2	2	2	2	2	0	0	0	0	0	0	0	0	1	0
0	31	0	3	0	1	4	0	2	4	4	4	20	5	5	2	3	2	2	2	2	2	2	1	1	0	0	0	0	1	1	1	0
0	26	0	1	0	1	1	0	4	4	4	4	14	5	5	4	4	3	2	2	2	2	2	1	1	1	0	0	0	1	0	0	0
0	37	0	1	0	1	3	0	3	4	4	4	17	5	5	4	4	1	2	2	2	2	2	1	1	2	0	0	0	1	0	1	0
0	35	0	3	0	1	2	0	2	4	4	4	17	5	5	2	3	2	1	1	1	2	2	2	1	1	1	1	0	1	1	1	0
0	29	0	3	0	1	2	1	4	4	1	4	17	5	5	2	2	4	2	2	2	2	2	0	0	3	1	1	0	0	0	0	0
0	24	0	2	0	1	0	0	2	4	4	4	17	5	5	2	3	2	2	2	2	2	2	0	0	0	0	0	1	1	1	1	0
0	26	0	2	0	1	2	0	2	4	4	4	14	5	5	4	4	2	2	2	2	2	2	1	1	2	0	0	0	1	0	1	0
0	25	0	2	0	1	0	0	2	4	2	2	12	6	4	2	3	2	2	1	2	2	2	0	0	1	1	0	0	2	1	1	0
0	24	0	3	0	1	3	0	3	4	1	2	10	5	5	2	4	2	2	2	1	0	2	1	1	1	1	0	0	0	0	0	0
0	36	0	1	0	1	2	0	2	4	4	4	17	5	6	2	3	4	1	1	1	1	1	1	1	1	2	1	0	1	1	1	0
0	32	0	3	1	1	0	0	3	4	4	4	17	0	6	2	4	2	2	2	2	2	2	0	0	1	1	0	0	0	0	0	0
0	23	0	1	1	1	0	1	4	4	4	4	18	0	0	3	4	1	1	2	1	0	2	3	3	0	0	0	0	0	0	0	0
0	39	0	0	1	1	2	1	2	4	4	1	20	1	1	3	4	2	2	2	2	2	2	0	0	1	0	0	1	2	0	1	0
0	26	0	3	1	1	0	0	2	4	3	3	15	1	1	4	4	3	2	2	2	2	2	1	1	2	1	0	0	0	0	0	0
0	23	0	2	1	1	0	0	2	4	4	1	15	1	1	4	4	3	1	0	0	1	1	2	3	0	0	0	0	0	0	0	0
0	23	0	2	1	1	1	0	3	4	2	3	14	1	1	4	4	2	2	2	2	2	2	1	1	1	1	0	0	1	0	0	0
0	26	0	3	1	1	4	0	3	4	3	3	14	1	1	2	3	3	2	2	2	2	2	1	1	1	1	1	1	1	1	1	1
0	24	0	2	1	1	2	0	2	4	4	1	13	1	1	2	4	1	2	2	2	2	2	0	0	1	0	0	0	1	0	1	0
0	22	0	2	1	1	2	0	2	4	2	2	11	1	1	2	3	2	2	2	2	2	2	2	1	1	2	1	1	2	1	3	0
0	22	0	2	1	1	3	1	2	4	1	1	11	1	1	2	4	2	2	2	2	2	2	2	1	1	1	0	0	1	0	0	0
0	31	0	2	1	1	2	0	2	4	4	4	14	2	1	3	4	3	1	1	1	1	1	2	2	2	0	0	0	1	1	1	0
0	41	0	1	1	1	2	0	2	4	2	2	20	2	1	2	4	1	1	1	1	1	1	1	1	1	1	1	1	1	0	0	0
0	19	1	0	1	1	2	0	2	4	2	2	16	2	1	2	4	4	2	2	2	2	2	0	0	1	1	1	0	1	0	0	0
0	27	1	0	1	1	0	0	2	4	2	2	15	2	1	2	4	4	2	2	2	2	2	0	0	3	1	1	1	1	0	0	0
0	25	1	0	1	1	2	0	2	4	2	2	14	2	1	2	4	4	1	1	1	1	1	0	0	1	1	1	2	1	0	0	0
0	25	0	3	1	1	2	1	2	4	1	3	16	1	2	2	3	2	2	2	2	1	2	1	2	1	1	0	0	0	1	1	0
0	24	1	2	1	1	2	0	2	4	2	2	14	2	1	2	3	4	2	2	2	1	1	0	0	2	1	1	1	0	0	0	0
0	25	0	3	1	1	2	0	2	4	2	2	16	2	1	2	2	3	0	0	0	0	0	0	0	2	1	1	1	1	0	0	0
0	20	0	1	1	1	2	0	2	4	4	2	15	2	1	2	2	1	2	1	1	1	1	1	1	2	1	1	0	1	1	0	0
0	22	0	3	1	1	2	0	2	4	2	2	14	2	1	2	4	1	2	2	2	2	2	0	0	1	1	0	0	0	0	0	0
0	20	0	2	1	1	0	1	2	4	4	4	16	2	2	4	4	4	1	2	1	1	1	2	3	0	0	0	0	1	0	0	0
0	27	0	2	1	1	0	0	3	4	4	3	19	2	2	2	4	1	2	1	2	2	2	1	1	1	1	1	1	1	0	1	0
0	33	0	1	1	1	0	0	2	4	3	3	20	2	2	2	3	2	1	1	1	1	1	1	1	2	1	1	1	0	1	1	1
0	42	0	1	1	1	0	0	2	4	3	3	20	2	2	2	3	2	1	1	1	1	1	1	1	2	1	1	1	0	1	1	1
0	25	0	2	1	1	1	0	2	4	4	4	14	2	2	4	4	2	2	2	2	2	2	1	1	2	0	0	0	1	0	1	0
0	25	0	2	1	1	1	0	2	4	4	4	14	2	2	4	4	2	2	2	2	2	2	1	1	2	0	0	0	1	0	1	0
0	30	0	2	1	1	2	0	2	4	4	4	14	2	2	4	4	1	2	2	2	2	2	1	1	2	0	0	0	1	0	1	0
0	35	0	1	1	1	0	0	2	4	3	3	18	2	2	2	3	2	1	1	1	1	1	1	1	2	1	0	1	1	1	1	0
0	26	1	3	1	1	3	0	2	4	4	2	17	2	2	2	2	4	2	2	2	2	2	0	0	1	1	1	1	1	0	0	0
0	33	0	1	1	1	0	0	3	4	3	3	15	2	2	3	3	2	2	2	2	2	2	1	1	1	0	0	0	1	0	0	0
0	23	0	2	1	1	2	0	3	4	4	4	11	2	2	4	4	2	2	0	2	2	2	1	0	0	0	0	0	1	0	0	0
0	34	0	1	1	1	2	0	3	4	4	4	14	2	2	2	4	1	2	2	2	2	2	1	1	2	0	0	0	1	0	1	0
0	30	0	3	1	1	1	0	3	4	3	3	13	2	2	2	4	3	2	2	1	2	2	1	1	0	0	0	0	1	0	1	0
0	24	0	3	1	1	0	0	3	4	4	4	11	2	2	4	4	1	2	2	2	2	2	0	1	1	0	0	0	0	0	0	0
0	25	0	0	1	1	2	1	3	4	3	3	12	2	2	4	3	3	1	0	1	1	1	2	2	1	0	0	0	0	0	0	0
0	23	0	2	1	1	2	0	3	4	3	1	14	2	2	3	4	2	1	1	1	1	2	1	0	1	1	1	1	0	0	1	0
0	23	0	2	1	1	0	0	3	4	3	3	13	2	2	3	3	2	2	2	2	2	2	1	1	1	0	0	0	1	0	0	0
0	28	0	2	1	1	2	0	2	4	4	4	14	2	2	2	2	1	2	2	2	2	2	1	1	2	0	0	0	1	0	1	0
0	26	0	2	1	1	0	1	2	4	4	1	17	2	2	3	1	1	2	2	2	2	2	1	1	1	1	0	0	3	0	1	0
0	21	0	1	1	1	0	0	2	4	3	3	14	2	2	2	3	2	1	1	1	1	1	1	1	2	1	0	1	1	1	1	0
0	21	0	1	1	1	0	0	2	4	3	3	12	2	2	2	4	2	2	2	2	2	2	1	1	1	0	0	0	1	0	0	0
0	23	0	3	1	1	3	0	2	4	2	2	15	2	2	2	3	2	1	1	2	2	2	1	1	1	1	1	1	2	1	2	0
0	32	0	2	1	1	0	0	2	4	3	3	13	2	2	2	3	2	2	2	2	1	2	1	1	1	0	0	0	1	0	1	0
0	30	0	1	1	1	0	0	2	4	3	3	11	2	2	3	4	1	2	2	2	2	2	1	1	0	0	0	0	0	0	0	0
0	27	0	1	1	1	2	0	2	4	2	2	14	2	2	2	3	2	1	1	2	1	2	0	0	1	1	1	1	2	1	1	0
0	33	0	1	1	1	0	0	3	4	4	1	11	2	2	2	4	1	2	2	2	2	2	1	1	1	0	0	0	0	0	0	0
0	31	0	1	1	1	1	0	2	4	1	1	14	2	2	2	4	2	2	2	2	2	2	1	1	0	1	0	0	1	0	0	0
0	27	0	1	1	1	3	0	2	4	2	4	11	2	2	2	3	2	2	2	2	2	2	1	1	1	1	1	1	1	1	1	0
0	24	0	2	1	1	2	1	2	4	2	2	13	2	2	2	3	2	2	2	2	2	2	0	0	2	1	1	1	2	1	2	0
0	22	0	3	1	1	2	0	2	4	1	2	14	2	2	2	4	1	2	2	1	1	0	1	1	1	1	1	0	1	1	1	0
0	31	0	1	1	1	3	0	3	4	2	2	11	2	2	2	3	2	1	1	2	2	2	1	1	1	1	1	1	1	1	1	0
0	26	1	1	1	1	0	0	2	4	3	3	9	2	2	3	3	1	1	2	2	2	1	0	0	1	0	0	0	1	0	0	0
0	20	0	3	1	1	0	0	3	4	1	4	8	2	2	2	2	1	2	2	2	2	2	0	0	2	2	2	0	2	2	2	0
0	39	0	1	1	1	0	1	2	4	4	4	18	2	3	4	4	1	2	1	1	1	2	1	0	1	0	1	1	3	0	1	0
0	30	0	2	1	1	1	1	2	4	2	3	20	2	3	2	4	2	2	2	2	2	2	2	1	1	1	0	0	1	0	1	0
0	36	0	1	1	1	2	0	1	3	4	4	17	3	3	4	4	1	2	2	2	2	2	1	1	2	0	0	0	2	1	0	1
0	28	0	1	1	1	1	0	2	4	4	4	15	3	2	4	4	2	2	2	2	2	2	1	1	0	1	0	0	1	0	0	0
0	22	0	1	1	1	0	0	3	4	4	4	18	3	2	2	1	2	2	2	2	1	2	1	1	1	1	0	1	2	1	1	0
0	35	0	0	1	1	0	0	2	4	2	4	17	2	3	4	4	1	2	1	1	0	1	2	1	1	1	1	0	1	0	1	0
0	24	0	2	1	1	2	0	3	4	3	2	14	2	3	4	4	1	1	2	1	2	2	2	1	1	1	1	0	0	1	0	0
0	24	0	3	1	1	0	0	4	1	2	1	17	4	4	2	2	2	1	1	1	1	1	0	0	2	0	0	1	1	1	0	0
0	30	0	3	1	1	2	0	2	4	2	4	15	2	3	2	2	2	2	2	1	2	2	1	1	1	1	1	1	2	1	1	0
0	22	0	3	1	1	0	0	3	4	1	4	14	2	3	2	2	2	2	2	2	2	2	1	1	0	0	0	0	1	0	0	0
0	31	0	0	1	1	2	0	2	2	2	2	15	3	4	2	3	2	2	2	1	2	2	0	0	1	1	1	1	2	2	1	0
0	21	0	1	1	1	0	1	3	4	4	3	11	2	3	2	3	1	2	2	2	2	2	1	1	0	0	0	0	0	0	0	0
0	21	0	2	1	1	0	0	2	4	2	1	16	2	3	2	3	1	2	2	2	2	2	2	1	2	2	2	1	2	1	2	0
0	26	0	2	1	1	3	0	3	4	3	3	11	2	3	2	3	1	1	1	1	2	2	1	1	0	1	0	0	1	0	1	0
0	24	0	2	1	1	0	0	4	4	4	4	8	3	2	2	2	1	2	2	2	1	1	0	0	1	1	1	0	1	1	1	0
0	25	0	1	1	1	0	0	2	4	3	3	10	3	2	3	3	1	1	1	1	2	2	0	1	1	1	0	0	0	0	0	0
0	24	0	1	1	1	0	0	2	4	3	3	9	3	2	3	3	1	2	2	2	2	2	0	0	1	0	0	1	0	0	0	0
0	24	0	2	1	1	3	0	2	4	2	2	11	2	3	2	3	2	2	2	1	2	2	1	1	1	1	1	1	1	1	1	0
0	22	0	3	1	1	3	0	2	4	3	1	11	2	3	2	3	2	1	1	1	1	2	2	1	1	1	0	0	1	0	1	0
0	22	0	1	1	1	0	1	2	4	3	3	10	2	3	1	2	2	1	1	1	1	1	1	1	2	2	3	0	2	2	1	0
0	28	0	1	1	1	0	0	2	4	4	4	20	3	3	4	4	2	2	2	2	2	2	1	1	0	0	1	0	0	0	0	0
0	22	0	3	1	1	2	0	3	4	4	4	17	3	3	4	4	2	2	2	2	2	2	1	1	0	1	0	0	0	0	0	0
0	24	0	1	1	1	1	1	3	3	4	4	17	3	4	2	4	4	2	2	2	1	1	1	0	3	0	0	1	2	1	1	0
0	36	0	1	1	1	2	1	3	3	4	4	17	3	4	2	4	4	2	2	2	1	1	1	0	3	0	0	1	2	1	1	0
0	26	0	2	1	1	0	0	4	4	4	4	14	3	3	4	4	3	2	2	2	2	2	0	0	1	0	0	0	1	0	0	0
0	24	0	2	1	1	3	0	3	4	4	4	15	3	3	4	4	2	2	2	2	2	2	0	0	0	1	0	0	1	0	0	0
0	22	0	1	1	1	2	0	2	4	4	4	14	3	3	4	4	4	2	2	2	2	2	1	1	2	0	0	0	1	0	1	0
0	26	0	1	1	1	0	0	2	4	4	4	16	3	3	4	4	2	2	2	2	2	2	1	1	0	0	0	0	1	0	0	0
0	23	0	1	1	1	2	0	2	4	4	4	14	3	3	4	4	3	2	2	2	2	2	1	1	2	0	0	0	1	0	1	0
0	24	0	2	1	1	2	0	3	4	4	4	14	3	3	4	4	2	2	2	2	2	2	1	1	2	0	0	0	1	0	1	0
0	27	0	2	1	1	0	0	1	4	4	4	16	3	3	4	4	2	2	2	2	2	2	2	1	1	1	1	1	0	1	0	0
0	25	0	3	1	1	1	0	2	4	4	4	14	3	3	4	4	3	2	2	2	2	2	1	1	2	0	0	0	1	0	1	0
0	22	0	3	1	1	2	0	3	4	4	4	14	3	3	4	4	1	2	2	2	2	2	1	1	2	0	0	0	1	0	1	0
0	35	0	1	1	1	0	0	2	4	1	2	20	2	4	4	4	1	2	2	2	2	2	0	0	3	0	0	0	0	0	0	0
0	25	0	2	1	1	1	0	3	4	4	4	14	3	3	4	4	1	2	2	2	2	2	1	1	2	0	0	0	1	0	1	0
0	26	0	2	1	1	1	0	3	4	4	4	14	3	3	4	4	1	2	2	2	2	2	1	1	2	0	0	0	1	0	1	0
0	26	0	1	1	1	1	0	2	4	4	4	14	3	3	4	4	2	2	2	2	2	2	1	1	2	0	0	0	1	0	1	0
0	22	0	3	1	1	1	0	2	4	4	4	12	3	3	4	4	3	2	2	2	2	2	1	1	2	0	0	0	1	0	1	0
0	21	0	1	1	1	0	0	3	4	3	3	13	3	3	4	4	3	2	2	2	2	2	0	0	1	0	0	0	0	0	0	0
0	34	0	1	1	1	0	1	4	4	1	2	14	3	3	4	4	3	1	1	2	1	2	2	1	1	3	1	0	2	1	0	0
0	23	0	2	1	1	2	0	2	4	2	4	13	3	3	4	4	3	1	1	0	1	1	3	3	0	1	1	1	1	0	0	0
0	33	0	2	1	1	1	0	2	4	4	4	14	3	3	2	4	1	2	2	2	2	2	1	1	2	0	0	0	1	0	1	0
0	20	0	1	1	1	1	0	2	4	2	2	14	3	3	4	4	2	2	2	2	2	2	1	1	2	0	0	0	1	0	1	0
0	25	0	2	1	1	0	0	3	4	4	4	11	3	3	3	3	2	1	2	1	1	2	0	0	0	0	0	0	1	0	1	0
0	28	0	2	1	1	2	0	2	4	2	2	14	3	3	4	4	1	2	2	2	2	2	1	1	2	0	0	0	1	0	1	0
0	32	0	0	1	1	2	0	2	4	4	4	12	3	3	2	3	2	2	2	2	2	2	0	0	1	1	0	0	1	0	1	0
0	35	0	1	1	1	0	0	2	4	3	3	14	3	3	2	3	2	1	1	1	1	2	1	1	1	1	1	0	1	0	1	0
0	25	0	2	1	1	2	1	2	4	4	4	12	3	3	2	3	2	2	2	2	2	2	0	0	3	1	1	1	1	0	0	0
0	20	0	1	1	1	0	0	2	4	3	3	11	3	3	4	4	1	2	2	2	2	2	0	0	1	0	0	0	1	0	0	0
0	21	0	2	1	1	2	0	2	4	2	2	14	3	3	2	3	2	1	1	2	2	2	0	1	1	1	2	1	2	1	2	1
0	12	0	1	1	0	0	0	2	4	3	3	11	3	3	3	3	1	2	2	2	2	2	0	0	0	0	0	0	0	0	0	0
0	30	0	1	1	1	0	0	2	4	3	3	11	3	3	3	3	1	2	2	2	2	2	0	0	1	0	0	0	1	0	0	0
0	32	0	0	1	1	1	1	2	4	2	2	12	3	3	2	4	2	2	1	2	1	2	0	0	1	0	0	0	1	1	1	0
0	24	0	3	1	1	3	0	3	4	2	3	11	3	3	2	3	1	1	1	1	1	2	1	1	0	1	0	0	1	0	1	0
0	22	0	1	1	0	0	0	2	4	3	1	11	3	3	2	3	2	2	1	1	2	2	1	1	0	0	0	0	1	0	1	0
0	22	0	1	1	1	0	0	2	4	2	2	10	3	3	2	3	2	2	1	2	2	2	1	1	1	1	0	0	1	0	0	0
0	29	1	2	1	1	0	0	2	4	1	1	11	3	3	2	2	1	2	2	2	2	2	1	1	1	1	0	0	0	0	0	0
0	32	0	1	1	1	1	0	3	4	3	1	8	3	3	1	1	2	2	1	2	1	2	1	1	1	0	0	1	1	1	1	0
0	33	0	2	1	1	0	1	3	3	4	4	17	4	4	2	4	4	2	2	2	1	1	1	0	3	0	0	1	2	1	1	0
0	26	0	1	1	1	1	0	2	4	4	4	20	4	3	2	2	4	1	2	2	2	2	0	0	1	0	0	1	1	0	1	0
0	30	0	2	1	1	2	1	3	3	3	3	17	4	4	2	4	4	2	2	2	1	1	1	0	3	0	0	1	2	1	1	0
0	25	0	2	1	1	0	0	1	3	4	4	17	4	4	4	4	2	2	2	2	2	2	1	1	0	0	0	0	0	0	1	0
0	32	0	2	1	1	4	1	3	4	4	4	15	4	3	4	4	2	2	2	2	2	2	1	1	0	0	1	0	1	0	0	0
0	27	0	1	1	1	1	0	2	4	4	4	15	4	3	4	4	2	2	2	2	2	2	1	1	0	1	0	0	1	0	0	0
0	26	0	2	1	1	0	0	2	3	4	4	17	4	4	2	4	2	2	2	2	2	2	1	1	0	0	0	0	0	0	1	0
0	27	0	2	1	1	3	0	2	4	2	2	13	4	3	2	3	2	1	1	1	2	2	1	1	1	1	1	1	1	1	2	0
0	33	0	1	1	1	1	0	3	4	4	4	20	4	4	4	4	2	2	2	2	2	2	1	1	0	1	0	0	1	0	0	0
0	31	0	3	1	1	0	0	3	4	4	4	20	4	4	4	3	2	2	2	2	2	2	1	1	1	0	0	1	0	0	0	0
0	32	0	0	1	1	0	0	2	4	4	4	20	4	4	4	4	2	2	2	2	2	2	1	1	0	0	0	0	0	0	0	0
0	31	0	2	1	1	0	1	3	3	4	4	17	4	5	2	4	2	2	2	2	2	2	1	1	0	0	0	0	1	0	0	0
0	40	0	1	1	1	0	1	3	4	2	3	17	4	4	2	1	4	1	2	1	2	2	2	1	1	0	0	0	1	0	0	0
0	22	0	2	1	1	0	0	2	4	1	1	20	4	4	3	3	2	1	1	1	1	1	1	1	2	0	1	0	0	0	0	0
0	33	0	1	1	1	3	0	2	4	4	4	14	4	4	2	3	2	2	2	2	2	2	0	0	1	1	0	0	1	0	1	0
0	24	0	2	1	1	1	0	3	4	3	3	12	4	4	4	3	2	2	2	2	1	1	1	0	1	1	0	0	1	0	1	0
0	23	0	1	1	1	3	1	3	4	2	2	14	4	4	2	3	3	1	1	1	1	1	1	1	1	0	0	0	1	0	0	0
0	27	0	3	1	1	0	0	2	4	1	1	17	4	4	3	3	2	2	2	2	2	2	1	1	2	0	0	1	0	0	0	0
0	30	0	1	1	1	2	0	2	4	2	2	16	4	4	2	2	2	2	2	2	2	2	0	0	1	0	1	0	1	0	1	0
0	23	0	3	1	1	1	0	2	4	2	2	15	4	4	2	3	2	1	1	2	2	2	0	0	1	1	1	1	2	1	2	0
0	24	0	2	1	1	0	0	2	4	4	4	11	5	3	2	3	2	1	2	2	1	2	2	1	2	1	0	1	0	1	1	0
0	34	0	3	1	1	2	0	3	4	2	2	13	4	4	2	3	2	2	2	1	2	2	1	1	1	1	1	1	1	1	2	0
0	36	0	0	1	1	0	0	2	4	2	2	14	4	4	2	3	2	2	2	1	2	1	0	0	1	1	1	0	2	1	2	1
0	26	0	1	1	1	0	0	3	4	4	4	17	4	5	2	4	2	2	2	2	2	2	1	1	0	0	0	0	1	0	0	0
0	19	0	2	1	1	1	0	3	4	4	4	14	5	4	4	4	2	2	2	2	2	2	1	1	2	0	0	0	1	0	1	0
0	26	0	1	1	1	2	0	2	4	4	4	14	4	5	4	4	2	2	2	2	2	2	1	1	0	1	0	0	1	0	0	0
0	25	0	2	1	1	0	0	2	4	1	1	20	5	4	3	3	2	2	2	2	2	2	1	1	2	1	0	0	1	0	0	0
0	40	0	0	1	1	0	0	4	4	4	4	20	5	5	4	4	1	2	2	2	2	2	2	1	1	1	0	0	1	0	1	0
0	20	0	1	1	1	4	0	3	4	4	4	20	5	5	2	4	2	2	2	2	2	2	1	1	0	0	0	0	0	0	0	0
0	27	0	3	1	1	0	0	3	4	4	4	14	6	5	2	4	2	2	2	2	2	2	0	0	1	1	0	0	0	0	0	0
0	37	0	1	1	1	2	0	2	4	4	4	15	6	6	4	4	2	1	1	1	1	1	1	1	2	0	0	0	0	0	0	0
1	28	0	3	1	1	1	1	2	4	1	2	12	2	2	2	2	1	2	1	1	1	2	2	1	2	2	1	1	1	1	1	0
1	23	0	1	0	1	0	1	1	1	1	1	5	0	0	1	1	1	2	2	2	2	2	3	3	0	0	0	0	0	0	0	0
1	29	0	1	0	1	2	1	3	4	3	4	13	1	0	2	2	4	1	0	1	1	1	0	0	2	1	0	0	1	0	0	0
1	34	0	0	0	1	2	1	2	4	2	2	13	0	0	1	4	2	2	2	1	2	2	1	0	1	1	1	1	1	1	1	0
1	28	0	1	0	1	1	0	4	3	3	4	12	0	3	2	3	1	1	1	1	1	1	2	3	1	1	0	1	0	1	0	1
1	26	0	0	0	1	0	0	2	4	3	3	9	1	1	3	3	1	2	2	2	2	2	0	0	0	0	0	0	0	0	0	0
1	38	0	1	0	1	1	0	3	4	4	4	16	2	1	2	2	2	1	1	2	2	2	1	1	1	1	1	1	1	1	1	0
1	43	0	0	0	1	0	0	2	4	3	3	11	2	1	4	4	1	2	2	2	1	1	0	0	1	1	0	0	0	0	0	0
1	34	0	2	0	1	2	0	2	3	3	3	11	2	2	3	3	1	2	2	2	2	2	0	0	0	0	0	0	0	0	0	0
1	33	0	3	0	1	2	0	2	4	3	3	9	2	1	3	3	1	2	2	2	2	2	0	0	1	0	0	0	0	0	0	0
1	30	0	2	0	1	3	1	2	4	4	4	20	2	2	2	2	2	2	2	2	2	2	0	0	2	1	1	0	1	1	1	1
1	33	0	2	0	1	2	1	1	4	2	2	18	2	2	4	4	4	1	1	1	1	1	1	1	1	1	1	1	1	1	1	1
1	26	0	3	0	1	3	0	2	4	4	3	15	2	2	2	3	3	2	2	2	2	2	1	1	1	0	0	0	0	0	0	0
1	34	0	1	0	1	0	0	2	4	3	2	18	2	2	2	2	2	1	1	1	2	2	1	1	1	1	1	1	1	1	1	0
1	24	0	1	0	1	3	0	3	4	2	4	11	2	2	4	4	2	0	2	2	2	2	1	1	1	0	0	0	1	0	1	1
1	25	0	3	0	0	0	0	2	4	3	3	11	2	2	4	4	2	1	2	2	2	2	0	0	0	1	0	0	0	0	0	0
1	38	0	3	0	1	3	0	2	4	3	3	11	2	2	4	4	2	2	2	2	2	1	0	0	0	0	0	0	1	0	0	0
1	32	0	3	0	1	0	0	2	4	3	3	14	2	2	2	3	2	1	1	1	1	1	1	1	2	1	0	1	1	1	1	0
1	43	0	0	0	1	0	0	2	4	2	2	18	2	2	2	2	1	2	2	2	2	2	0	0	0	0	0	0	1	0	1	0
1	25	0	2	0	1	1	0	3	4	3	3	9	2	2	4	4	2	2	2	1	2	2	0	0	0	0	0	0	1	0	0	0
1	30	0	1	0	1	0	0	3	4	3	3	10	2	2	4	4	1	2	2	2	2	2	0	0	0	0	0	1	0	0	0	0
1	32	0	1	0	1	0	0	2	4	3	3	10	2	2	4	4	1	2	2	2	2	2	0	0	0	0	0	0	0	0	0	0
1	34	0	1	0	1	2	1	2	4	2	2	14	2	2	2	3	2	1	2	2	2	2	1	1	1	1	1	1	1	1	1	1
1	26	0	2	0	1	2	0	4	4	2	2	11	2	2	3	4	1	2	2	2	2	2	1	1	1	0	0	0	0	0	0	0
1	26	0	2	0	1	2	1	2	4	2	2	14	2	2	2	3	2	2	2	2	2	2	0	0	2	1	1	0	1	0	1	0
1	30	0	2	0	1	2	0	2	4	3	3	11	2	2	3	3	1	2	2	2	2	2	1	1	0	0	0	0	0	0	0	0
1	35	0	1	0	1	0	0	2	4	3	3	9	2	2	4	3	1	2	2	2	2	2	0	0	0	0	0	0	0	0	0	0
1	31	0	3	0	1	0	0	3	4	3	3	9	2	2	3	3	1	2	2	2	2	2	0	0	0	0	0	0	0	0	0	0
1	31	0	1	0	1	1	0	2	4	3	3	10	2	2	3	3	1	2	2	2	2	2	0	0	0	0	0	0	1	0	0	0
1	36	0	1	0	1	2	1	2	4	3	3	9	3	1	3	3	1	2	2	2	2	2	0	0	1	0	0	0	0	0	0	0
1	21	0	1	0	1	0	0	2	4	3	3	9	2	2	3	3	1	2	2	2	1	2	0	0	0	0	0	0	1	0	0	0
1	28	0	3	0	1	1	0	2	4	3	1	11	2	2	2	4	1	2	2	2	2	2	0	0	1	0	0	0	1	0	0	0
1	31	0	1	0	1	0	0	2	4	3	3	10	2	2	2	2	1	1	1	2	2	2	0	0	1	0	0	0	0	0	0	0
1	28	0	2	0	0	3	0	3	4	4	1	20	2	3	4	3	2	2	2	2	2	2	1	1	1	0	1	0	1	0	0	0
1	26	0	0	0	0	1	0	3	4	4	1	20	2	3	4	3	2	2	2	2	2	2	1	1	1	0	1	0	1	0	0	0
1	32	0	2	0	1	3	0	3	4	4	1	20	2	3	4	3	2	2	2	2	2	2	1	1	1	0	1	0	1	0	0	0
1	38	0	1	0	1	2	0	4	4	4	3	20	2	3	2	2	2	2	2	2	1	2	1	1	1	0	0	0	1	0	0	0
1	27	0	3	0	1	2	0	2	4	4	3	16	1	4	4	4	3	2	2	2	2	2	1	1	1	0	0	0	0	0	1	0
1	20	0	1	0	1	1	0	2	4	3	4	18	3	2	2	4	2	1	1	2	1	2	1	1	1	1	0	1	1	1	0	0
1	29	0	3	0	1	4	0	3	4	3	3	14	3	2	4	4	2	2	2	2	2	2	0	0	1	1	0	0	0	0	0	0
1	22	0	3	0	1	1	0	3	4	4	2	18	3	2	2	1	2	2	2	2	1	1	1	1	1	1	1	1	1	1	1	0
1	25	0	2	0	1	0	1	2	4	2	4	16	3	2	2	2	2	2	2	1	1	2	1	1	1	1	1	1	1	1	1	0
1	21	0	2	0	1	0	0	2	4	3	3	14	3	2	3	3	1	2	2	2	2	2	0	0	1	0	0	0	0	0	0	0
1	35	0	1	0	1	2	0	3	4	3	3	12	3	2	3	2	2	2	2	2	2	2	3	3	0	0	0	0	0	0	0	0
1	29	0	2	0	1	2	0	2	4	3	3	11	3	2	3	3	2	1	1	2	2	2	0	0	3	1	3	3	1	3	3	3
1	37	0	2	0	1	0	0	2	4	2	2	12	2	3	2	3	2	2	2	1	1	2	0	0	1	1	2	0	1	1	1	1
1	34	0	1	0	1	0	1	2	4	3	2	8	3	2	2	4	2	1	1	1	1	1	3	3	0	0	0	0	0	0	0	0
1	36	0	2	0	1	3	1	4	4	4	4	20	2	4	2	4	3	0	1	1	0	2	1	0	1	0	0	0	1	0	0	0
1	27	0	2	0	1	3	0	4	4	4	4	20	3	3	2	4	2	2	2	2	1	2	1	1	0	0	0	0	1	0	1	0
1	30	0	2	0	1	2	0	3	4	4	2	20	2	4	4	4	1	2	2	2	2	2	0	0	3	0	0	0	0	0	0	0
1	32	0	1	0	1	2	0	3	4	4	4	15	3	3	4	4	2	2	2	2	2	2	1	1	0	1	0	0	1	0	0	0
1	28	0	2	0	1	3	1	4	4	4	4	16	3	3	4	2	2	2	2	2	2	2	2	2	1	0	0	1	0	0	0	0
1	25	0	3	0	1	3	0	2	4	4	4	15	3	3	4	4	2	2	2	2	2	2	1	1	1	0	0	0	0	0	0	0
1	33	0	3	0	1	1	0	2	4	4	4	14	3	3	4	4	3	2	2	2	2	2	1	1	2	0	0	0	1	0	1	0
1	37	0	1	0	1	0	0	2	4	4	4	18	3	3	2	3	2	2	2	2	1	2	1	1	1	1	1	1	1	1	1	0
1	31	0	2	0	1	0	0	2	4	4	4	14	3	3	4	4	2	2	2	2	2	2	1	1	0	1	0	0	0	0	0	0
1	26	0	3	0	1	3	0	2	4	4	4	13	3	3	4	4	2	2	2	2	2	2	1	1	0	0	1	0	1	0	0	0
1	23	0	3	0	1	3	0	3	4	4	4	11	3	3	4	4	2	2	2	2	2	2	0	0	0	0	0	0	0	0	0	0
1	33	0	2	0	1	1	0	2	4	4	2	18	3	3	2	2	2	1	1	2	1	1	1	1	1	1	1	1	1	1	1	0
1	33	0	3	0	1	2	1	3	4	4	4	11	3	3	4	4	2	2	2	2	2	2	0	0	0	0	0	0	0	0	0	0
1	34	0	1	0	1	1	1	2	4	4	4	16	2	4	2	2	1	2	1	1	0	2	2	1	1	0	0	1	1	0	0	0
1	30	0	3	0	1	4	0	3	4	3	3	11	3	3	4	4	2	2	2	2	2	2	0	0	0	0	0	0	0	0	0	0
1	20	0	1	0	1	0	0	2	4	4	2	13	3	3	2	4	2	2	2	1	1	2	1	1	1	1	1	1	1	0	0	0
1	30	0	2	0	1	0	1	2	4	3	3	11	3	3	4	4	2	2	2	2	2	2	0	0	0	0	0	0	0	0	0	0
1	34	1	3	0	1	1	0	3	4	2	3	14	3	3	2	2	2	1	1	2	2	1	2	0	1	0	0	1	1	0	0	0
1	30	0	2	0	1	3	0	3	4	1	2	15	3	3	2	2	2	2	1	2	2	2	1	1	2	2	2	2	1	1	1	0
1	34	0	1	0	1	0	0	2	4	3	3	11	3	3	3	3	1	2	2	2	2	2	0	0	0	0	0	0	0	0	0	0
1	31	0	3	0	1	1	0	2	4	3	4	11	3	3	2	3	1	2	1	1	1	2	2	2	1	0	0	0	1	1	1	0
1	25	0	1	0	1	0	0	2	4	3	3	9	3	3	3	3	1	2	2	2	2	2	0	0	0	0	0	0	0	0	0	0
1	31	0	3	0	1	3	0	2	4	2	2	11	3	3	2	2	1	2	2	2	2	2	1	1	2	0	0	0	1	0	1	0
1	37	0	1	0	1	1	0	2	4	2	2	11	3	3	2	2	1	2	1	1	0	1	2	1	1	1	1	0	1	0	0	0
1	34	0	2	0	1	3	0	2	2	2	4	20	5	4	2	4	1	2	2	2	2	2	1	0	3	0	0	0	0	0	0	0
1	24	0	1	0	1	2	1	3	4	4	3	12	2	5	3	3	2	2	2	2	1	1	1	0	1	1	1	1	1	1	1	0
1	30	0	3	0	1	0	0	2	4	4	4	11	3	4	2	3	3	2	2	2	2	2	1	1	1	0	0	0	1	0	1	0
1	25	0	3	0	1	3	0	2	4	3	3	11	3	4	2	3	2	1	0	1	1	1	1	1	0	0	0	0	1	1	1	0
1	24	0	3	0	1	1	1	2	2	1	2	7	6	3	1	1	1	2	2	1	1	2	3	2	0	1	2	1	1	0	0	0
1	27	0	2	0	1	3	0	3	4	4	3	18	4	4	4	4	2	2	2	1	2	2	1	0	1	0	0	1	1	0	1	0
1	43	0	2	0	1	1	0	2	4	4	4	20	4	4	2	4	1	2	2	2	2	2	1	1	2	0	0	0	1	0	1	0
1	30	0	0	0	1	1	0	2	4	4	4	20	4	4	2	4	1	2	2	2	2	2	0	0	1	0	0	1	0	0	0	0
1	25	0	2	0	1	1	0	2	4	4	4	17	4	4	4	4	2	2	1	1	2	2	2	1	1	1	0	0	1	1	1	0
1	38	0	2	0	1	0	0	2	4	4	4	17	4	4	4	4	2	2	2	2	2	2	1	1	1	0	1	0	1	0	0	0
1	32	1	0	0	1	2	0	2	4	3	2	20	4	4	4	4	1	2	2	2	2	2	1	1	1	1	0	0	1	1	1	0
1	29	0	3	0	1	3	0	2	4	4	4	14	4	4	4	4	4	2	2	2	2	2	1	1	0	0	0	0	1	0	0	0
1	26	0	2	0	1	2	1	2	4	4	4	15	4	4	4	4	2	2	2	2	2	2	0	0	0	0	0	0	1	0	0	0
1	24	0	3	0	1	0	1	2	4	4	4	17	4	4	2	4	2	2	2	2	2	2	1	1	1	1	1	0	1	1	1	0
1	33	0	0	0	0	3	0	3	4	2	3	17	4	4	3	3	2	2	1	1	2	2	1	2	1	1	1	1	1	0	0	0
1	34	0	1	0	1	1	0	2	4	2	2	20	5	3	2	4	1	2	2	2	2	2	1	1	0	0	0	0	0	0	0	0
1	25	0	3	0	1	3	1	3	4	2	4	17	4	4	2	3	1	2	2	2	2	2	1	1	2	0	0	0	1	0	1	0
1	31	0	3	0	1	2	1	2	4	4	4	14	4	4	2	4	2	2	2	2	2	2	2	1	1	1	1	0	1	1	1	0
1	29	0	2	0	1	1	0	3	4	4	1	17	4	4	2	3	2	1	1	2	2	2	2	2	1	1	1	1	1	1	1	0
1	24	0	3	0	1	3	0	3	4	2	2	14	4	4	2	3	2	1	1	1	1	1	1	1	1	1	1	1	1	1	2	0
1	23	0	2	0	1	1	0	2	4	2	2	13	4	4	2	4	1	2	1	1	1	1	1	1	1	0	0	1	1	0	1	0
1	22	0	3	0	1	3	0	2	4	2	2	12	4	4	2	3	2	2	2	2	2	2	0	0	1	1	1	0	1	0	1	0
1	27	0	2	0	1	1	0	2	4	3	1	5	4	4	2	4	1	2	2	2	2	2	1	1	1	1	1	0	1	0	1	0
1	27	0	3	0	1	2	1	3	4	2	3	20	6	3	2	3	3	1	1	1	1	2	2	1	1	1	0	0	2	0	0	0
1	33	0	2	0	1	0	0	3	4	4	4	15	4	5	4	4	2	1	1	1	1	1	1	1	0	1	0	0	1	0	0	0
1	30	0	3	0	1	3	0	3	4	4	4	11	4	5	2	3	2	2	2	2	2	2	1	1	0	0	0	0	1	0	1	0
1	28	0	2	0	1	4	0	3	4	2	4	15	5	5	4	3	2	2	1	2	2	2	0	0	1	1	1	0	2	1	2	0
1	38	0	1	0	1	0	0	3	4	3	3	14	5	5	2	4	2	2	2	2	2	2	1	1	1	1	1	1	1	1	1	0
1	31	0	3	0	1	4	0	2	4	2	4	15	5	5	2	3	2	2	2	2	2	2	0	0	1	1	1	1	2	1	1	0
1	22	0	2	0	1	0	0	2	4	2	2	14	5	5	2	3	2	2	2	2	2	2	0	0	1	1	0	0	1	0	1	0
1	24	0	3	0	1	2	0	3	4	3	4	19	5	6	2	4	2	2	2	2	2	2	1	1	0	0	0	0	0	0	0	0
1	31	0	2	0	1	2	0	3	4	1	4	20	7	6	4	4	2	2	2	2	2	2	0	0	1	1	0	0	0	0	0	0
1	36	1	0	1	1	3	0	3	4	2	2	15	0	2	2	3	3	1	1	1	1	2	1	1	1	1	1	1	1	1	2	1
1	29	0	1	1	1	2	0	3	4	4	4	20	0	2	4	4	2	2	2	2	2	2	3	1	3	0	0	0	0	0	0	0
1	30	0	2	1	1	0	1	2	4	3	4	12	0	2	2	3	1	1	2	2	2	2	1	1	1	0	0	0	1	0	0	0
1	30	0	2	1	1	0	0	3	4	4	4	9	0	2	2	4	1	2	2	2	2	2	0	0	0	0	0	0	0	0	0	0
1	29	0	1	1	1	1	1	2	4	4	4	13	0	2	4	4	2	2	2	1	1	1	1	1	0	0	0	0	0	0	0	0
1	23	0	1	1	1	0	0	2	4	4	1	20	1	1	4	4	3	2	2	2	2	2	1	1	2	0	0	0	1	1	1	0
1	27	0	1	1	1	0	0	2	4	4	4	20	1	1	4	1	2	2	2	2	2	2	0	0	3	1	1	0	1	1	1	0
1	27	0	2	1	1	0	1	2	4	4	2	20	1	1	2	3	2	2	2	1	1	1	1	1	2	0	0	0	2	2	2	0
1	28	0	2	1	1	0	1	2	4	4	3	12	1	1	3	3	2	1	2	1	1	1	2	0	2	1	1	0	1	0	1	0
1	27	0	2	1	1	0	0	2	4	3	3	14	1	1	2	3	2	1	1	1	1	1	1	1	2	1	1	1	0	1	1	1
1	30	0	3	1	1	0	0	2	4	3	1	15	1	1	2	3	1	1	1	1	2	2	1	0	1	0	0	0	1	0	1	0
1	27	1	2	1	1	0	1	2	4	2	2	20	1	2	2	4	2	1	2	2	2	2	2	1	1	1	0	0	2	0	0	0
1	27	0	1	1	1	0	0	3	4	4	1	16	1	2	4	4	2	2	2	2	2	2	1	1	1	1	1	0	1	0	1	0
1	28	0	1	1	1	0	0	2	3	3	3	11	2	2	4	4	2	2	2	2	2	2	0	0	0	0	0	0	0	0	0	0
1	24	0	3	1	1	2	0	2	4	2	1	14	1	2	4	4	2	2	2	2	2	2	0	0	3	1	1	1	1	0	0	0
1	20	0	1	1	1	0	0	2	3	3	3	11	2	2	3	3	1	2	2	2	2	2	0	0	0	0	0	0	0	0	0	0
1	28	0	1	1	1	0	0	3	4	3	1	13	2	1	2	3	1	1	2	0	2	1	0	0	0	0	0	0	1	0	0	0
1	37	0	3	1	1	0	1	3	4	3	4	20	2	2	4	2	2	2	2	2	2	2	1	1	1	0	0	0	0	0	0	0
1	33	0	1	1	1	0	0	3	4	4	3	15	2	2	4	4	3	2	2	2	2	2	1	1	1	0	0	0	1	0	0	0
1	29	0	2	1	1	0	0	3	4	3	3	17	2	2	4	4	2	2	2	2	2	2	1	1	1	1	0	0	1	1	1	0
1	39	0	2	1	1	2	0	3	4	4	4	14	2	2	4	4	2	2	2	2	2	2	1	1	2	0	0	0	1	0	1	0
1	26	0	3	1	1	2	0	3	4	4	4	15	2	2	2	3	2	2	2	2	2	2	1	1	1	1	1	1	2	1	2	0
1	30	0	1	1	1	2	0	3	4	1	3	14	2	2	4	4	1	2	1	2	2	2	1	1	1	1	0	0	1	0	1	0
1	31	0	3	1	1	0	0	4	4	4	3	11	2	2	2	4	1	2	1	1	2	2	0	0	0	0	0	0	1	0	1	0
1	28	0	2	1	1	0	0	2	4	3	3	14	2	2	2	3	2	1	1	1	1	1	1	1	2	1	0	1	1	1	1	0
1	27	0	2	1	1	0	0	2	4	3	3	14	2	2	2	3	2	1	1	1	1	1	1	1	2	1	1	1	1	0	1	1
1	29	0	3	1	1	0	1	2	4	3	3	14	2	2	2	3	2	1	1	1	1	1	1	1	2	1	1	1	0	1	1	1
1	26	0	3	1	1	0	1	3	4	4	4	11	2	2	2	2	2	2	2	2	2	2	0	0	0	0	0	0	0	0	0	0
1	37	0	1	1	1	0	0	2	4	3	3	13	2	2	2	3	2	2	2	2	2	2	1	1	1	1	1	0	1	1	1	0
1	32	0	0	1	1	0	0	2	4	3	3	13	2	2	2	3	2	2	2	2	2	2	1	1	1	1	0	0	1	0	1	0
1	31	0	1	1	1	2	1	2	4	2	2	14	2	2	2	4	1	2	1	1	1	2	2	0	2	1	0	0	1	0	1	0
1	24	0	3	1	1	0	0	2	4	3	3	11	2	2	3	3	2	2	2	2	2	2	0	0	0	0	0	0	0	1	0	0
1	28	0	2	1	1	0	0	3	4	3	3	11	2	2	3	3	1	2	2	1	2	1	0	0	3	1	0	0	1	0	0	0
1	35	0	1	1	1	0	0	2	4	3	3	11	2	2	3	3	1	2	2	2	2	2	0	0	0	0	0	0	0	0	0	0
1	31	0	3	1	1	0	0	2	4	3	3	11	2	2	3	3	1	2	2	2	2	2	0	0	0	0	0	0	1	0	0	0
1	25	0	3	1	1	0	0	2	4	4	4	5	2	2	4	4	2	2	2	2	2	2	0	0	0	0	0	0	0	0	0	0
1	25	0	1	1	1	0	1	2	4	3	1	11	2	2	3	4	1	2	2	2	2	2	1	1	0	0	0	0	0	0	0	0
1	21	0	2	1	1	0	0	3	4	3	3	9	2	2	3	3	1	2	2	2	2	2	0	0	0	0	0	0	1	0	0	0
1	21	0	2	1	1	0	0	2	4	4	1	11	2	2	2	4	1	2	2	2	2	2	0	0	1	0	0	0	0	0	0	0
1	27	0	3	1	1	0	1	2	4	2	2	14	2	2	2	2	1	2	2	2	2	2	1	1	2	0	0	0	1	0	1	0
1	25	0	2	1	1	2	0	3	4	2	2	11	2	2	4	1	1	2	2	2	2	2	1	1	2	0	0	0	1	0	1	0
1	29	1	3	1	1	0	0	3	4	3	1	9	2	2	2	3	2	2	1	2	1	2	1	1	1	0	0	0	1	0	1	0
1	21	0	1	1	1	0	0	3	4	1	1	11	2	2	3	3	1	2	2	2	2	2	0	0	0	0	0	0	0	0	0	0
1	28	0	1	1	1	0	1	2	4	4	4	17	3	2	2	4	2	0	2	1	1	2	1	0	1	1	1	1	1	1	1	0
1	27	0	2	1	1	3	0	2	4	4	4	15	3	2	4	4	2	2	2	2	2	2	1	1	0	0	1	0	0	0	0	0
1	24	0	2	1	1	0	0	3	4	4	3	17	2	3	2	4	2	1	1	1	1	1	2	1	1	1	1	1	2	2	2	0
1	24	0	2	1	1	1	1	2	4	4	3	14	2	3	4	3	3	2	2	2	2	2	1	1	1	1	0	0	1	0	0	0
1	42	0	0	1	1	0	0	2	4	3	1	16	2	3	4	4	2	2	2	2	2	2	1	1	0	1	0	0	1	0	0	0
1	31	0	2	1	0	0	0	2	4	3	3	14	3	2	3	3	2	2	2	1	2	2	0	0	1	0	0	0	0	0	0	0
1	25	0	3	1	1	0	0	2	4	4	4	11	3	2	4	4	1	2	2	2	2	2	0	0	0	0	0	0	1	0	0	0
1	27	0	1	1	0	1	0	2	4	2	2	17	3	2	2	3	1	2	2	2	2	2	1	0	3	0	0	0	1	0	1	0
1	42	0	1	1	1	0	0	3	4	3	3	11	3	2	4	4	1	2	2	2	2	2	0	0	0	0	0	0	0	0	0	0
1	26	0	1	1	1	0	0	2	4	3	3	14	2	3	2	3	2	2	2	2	2	2	2	1	1	2	1	0	2	1	2	0
1	28	1	3	1	1	0	0	2	4	3	3	11	3	2	4	4	2	2	2	1	2	2	0	0	0	0	0	0	1	0	0	0
1	20	0	1	1	1	0	0	3	4	3	3	11	2	3	3	3	1	2	2	2	2	2	0	0	0	0	0	0	0	0	0	0
1	35	0	2	1	1	0	0	2	4	3	3	11	3	2	3	3	1	2	2	2	2	2	0	0	0	0	0	0	0	0	0	0
1	23	0	3	1	1	4	1	2	4	1	3	14	2	3	2	2	2	1	0	1	0	0	1	1	1	1	1	0	0	1	1	0
1	25	0	2	1	1	2	1	3	4	4	2	11	2	3	2	3	1	2	2	2	2	2	1	1	1	0	0	0	1	0	0	0
1	22	0	2	1	1	0	0	2	4	3	3	10	3	2	3	3	1	2	2	2	2	2	0	0	0	0	0	0	1	0	0	0
1	31	0	1	1	1	0	0	2	4	4	4	15	3	3	4	4	2	2	2	2	2	2	0	0	0	1	0	0	1	0	0	0
1	29	0	2	1	1	1	0	2	4	4	4	15	4	2	4	4	2	2	2	2	2	2	0	0	0	1	0	0	0	0	0	0
1	32	0	1	1	1	0	0	2	4	4	4	15	3	3	4	4	2	2	2	2	2	2	0	0	0	1	0	0	1	0	0	0
1	32	0	1	1	1	0	0	3	4	4	4	14	3	3	4	4	2	2	2	2	2	2	1	1	2	0	0	0	1	0	1	0
1	36	0	2	1	1	3	0	2	4	4	4	15	3	3	4	4	2	2	2	2	2	2	0	0	0	0	0	0	0	0	0	0
1	32	0	2	1	1	2	0	2	4	4	4	15	3	3	4	4	2	2	2	2	2	2	0	0	0	1	0	0	0	0	0	0
1	35	0	3	1	1	2	0	2	4	4	4	15	3	3	4	4	2	2	2	2	2	2	0	0	0	1	0	0	1	0	0	0
1	22	0	2	1	1	0	1	2	4	4	4	14	3	3	4	4	2	2	2	2	2	2	1	1	2	0	0	0	1	0	1	0
1	25	0	3	1	1	2	0	3	4	4	4	14	3	3	4	4	1	2	2	2	2	2	1	1	2	0	0	0	1	0	1	0
1	26	0	2	1	1	1	0	2	4	4	4	14	3	3	4	4	2	2	2	2	2	2	1	1	2	0	0	0	1	0	1	0
1	23	0	2	1	1	0	0	3	4	3	3	15	3	3	4	4	2	2	2	2	2	2	1	1	1	0	0	0	1	0	0	0
1	25	0	2	1	1	2	1	2	4	4	4	14	3	3	4	4	2	2	2	2	2	2	1	1	0	0	1	0	0	0	0	0
1	23	0	2	1	1	3	0	3	4	4	4	14	4	2	2	3	3	2	2	2	2	2	0	0	1	1	1	1	1	1	2	0
1	30	0	0	1	1	2	0	2	4	4	4	13	3	3	4	4	2	2	2	2	2	2	0	0	0	0	0	0	0	1	0	0
1	22	0	2	1	1	0	0	3	4	3	3	13	4	2	4	4	3	2	2	2	2	2	0	0	1	1	0	0	0	0	0	0
1	23	0	1	1	1	1	0	2	4	4	4	14	3	3	2	4	2	2	2	2	2	2	1	1	2	0	0	0	1	0	1	0
1	28	0	1	1	1	0	0	2	4	2	2	20	3	3	2	2	2	2	2	2	2	2	1	1	3	0	0	0	1	0	1	0
1	27	0	1	1	1	1	0	1	4	4	4	14	3	3	2	4	2	2	1	1	1	2	1	1	2	0	0	0	1	0	1	0
1	28	0	2	1	1	0	0	3	4	4	4	14	3	3	2	3	1	1	1	1	1	1	1	1	0	0	0	0	1	1	1	0
1	24	0	2	1	1	2	0	3	4	4	3	11	3	3	4	4	1	2	2	2	2	2	1	1	0	0	0	0	0	0	0	0
1	25	0	2	1	1	0	0	3	4	3	3	11	3	3	4	4	1	2	2	2	2	2	0	0	0	0	0	0	1	0	0	0
1	30	0	0	1	1	0	0	4	4	4	1	11	3	3	4	3	2	0	2	1	2	2	1	2	3	0	0	0	1	1	1	0
1	30	0	2	1	1	0	1	3	4	1	3	16	3	3	2	2	2	1	1	1	2	2	1	1	2	1	1	0	0	1	1	0
1	19	1	1	1	1	0	0	2	4	3	3	11	3	3	4	4	2	2	2	1	2	2	0	0	1	0	0	0	1	0	0	0
1	31	0	1	1	1	0	0	3	4	4	4	11	3	3	2	3	2	1	1	1	1	1	1	1	1	1	1	0	1	0	1	0
1	24	0	3	1	1	0	1	4	4	1	4	11	2	4	2	4	3	2	2	2	2	2	1	0	1	1	0	0	0	0	0	0
1	24	0	3	1	1	2	1	3	4	2	3	11	2	4	4	3	2	2	1	1	1	1	1	1	1	1	0	0	1	1	1	0
1	23	0	2	1	1	0	0	2	4	4	4	11	3	3	3	3	1	2	2	2	2	2	0	0	0	0	0	0	0	0	0	0
1	24	0	2	1	1	2	0	3	4	3	3	11	3	3	3	3	2	2	2	2	2	2	0	0	0	0	0	0	0	0	0	0
1	36	0	1	1	1	4	1	2	4	2	2	14	3	3	2	4	2	2	2	2	2	2	0	0	3	1	1	0	1	0	1	0
1	28	0	1	1	1	0	1	2	4	4	1	14	3	3	2	4	1	2	2	2	2	2	1	1	2	1	1	1	1	1	1	0
1	25	0	3	1	1	2	0	2	4	2	2	15	3	3	2	3	2	2	2	2	2	2	1	1	1	1	1	1	1	2	1	0
1	29	0	2	1	0	0	0	2	4	3	3	11	3	3	3	3	2	2	2	2	2	2	0	0	0	0	0	0	1	0	0	0
1	30	0	1	1	1	0	1	2	4	2	2	14	3	3	2	3	2	2	2	2	2	2	0	0	1	2	1	1	2	1	1	1
1	38	0	1	1	1	1	0	2	4	2	2	14	3	3	2	2	3	2	2	2	2	2	1	1	2	0	0	1	0	1	0	0
1	32	0	2	1	1	0	0	3	4	3	4	11	3	3	2	3	1	1	1	2	1	2	1	1	0	0	0	0	1	0	1	0
1	23	0	2	1	1	0	0	3	4	3	3	11	3	3	3	3	1	2	2	2	2	2	0	0	0	0	0	0	0	0	0	0
1	30	0	2	1	1	0	0	2	4	3	3	11	3	3	3	3	1	2	2	2	2	2	0	0	0	0	0	0	0	0	0	0
1	27	0	2	1	1	0	1	2	4	3	3	11	3	3	3	3	1	2	2	2	2	2	0	0	0	0	0	0	0	0	0	0
1	33	0	1	1	1	3	0	2	4	4	3	11	3	3	2	3	1	2	2	2	2	2	1	1	0	1	1	1	1	0	1	0
1	31	0	3	1	1	2	0	2	4	2	2	13	3	3	2	3	2	2	2	2	2	2	0	0	1	1	0	0	1	0	1	0
1	31	0	1	1	1	0	1	2	4	2	2	14	3	3	2	2	1	2	2	2	2	2	1	1	2	0	0	0	1	0	1	0
1	28	0	1	1	1	0	0	2	4	3	3	8	3	3	3	3	2	2	2	2	2	2	0	0	0	0	0	0	0	0	0	0
1	27	0	3	1	1	0	0	2	4	1	2	10	3	3	2	4	2	1	1	2	1	2	2	1	1	2	1	1	1	1	2	0
1	24	0	2	1	1	1	0	3	4	4	4	20	3	4	4	4	2	2	2	2	2	2	1	1	1	1	0	0	0	0	0	0
1	38	0	3	1	1	0	0	2	4	4	4	15	3	4	4	4	2	1	2	2	2	2	1	1	1	1	0	0	1	0	1	0
1	27	0	2	1	1	1	0	2	4	4	4	15	4	3	4	4	2	2	2	2	1	2	0	0	0	1	0	0	0	0	0	0
1	21	0	1	1	1	1	0	2	4	4	4	15	4	3	4	4	2	2	2	2	2	2	0	0	0	0	0	0	1	0	0	0
1	27	0	2	1	1	3	0	2	4	4	4	15	3	4	4	4	2	2	2	2	2	2	0	0	0	1	0	0	1	0	0	0
1	27	0	2	1	1	2	0	2	4	4	4	14	4	3	4	4	2	2	2	2	2	2	1	1	2	0	0	0	1	0	1	0
1	29	0	2	1	1	4	0	3	4	4	1	14	3	4	4	4	1	2	2	2	1	2	0	1	1	1	1	0	1	1	1	0
1	26	0	2	1	1	0	0	3	4	3	3	10	3	4	4	4	1	2	2	2	2	2	0	0	0	0	0	0	0	0	0	0
1	24	0	2	1	1	0	0	2	4	2	2	13	3	4	2	4	2	2	2	2	2	2	0	0	1	1	1	0	1	0	1	0
1	43	0	0	1	1	1	0	2	4	4	2	20	4	4	4	4	1	2	2	2	2	2	1	1	2	0	0	0	1	0	1	0
1	28	0	2	1	1	0	0	2	4	2	2	20	4	4	4	4	1	2	2	2	2	2	1	1	2	0	0	0	1	0	1	0
1	33	0	2	1	1	0	0	3	4	2	2	20	4	4	2	4	1	2	2	2	2	2	0	0	3	0	0	0	0	0	0	0
1	29	0	0	1	1	0	0	2	4	3	2	20	5	3	2	4	1	2	2	2	2	2	1	1	0	0	0	0	0	0	0	0
1	20	0	2	1	1	3	0	2	4	4	4	15	4	4	2	3	2	1	1	1	2	2	0	0	1	1	1	1	2	1	2	0
1	35	0	1	1	1	0	0	2	4	4	4	14	5	3	2	4	1	2	2	2	2	2	0	0	0	1	1	1	1	1	1	0
1	28	0	2	1	1	2	0	2	4	2	4	14	4	4	2	3	4	2	1	2	1	1	0	0	1	0	0	0	1	0	1	0
1	30	0	1	1	1	0	0	3	4	3	3	14	4	4	3	3	2	2	2	2	2	2	1	1	1	0	0	0	1	0	0	0
1	30	0	2	1	1	0	1	2	4	3	3	14	4	4	2	3	2	2	1	2	2	2	1	1	1	1	1	0	1	0	1	0
1	33	0	1	1	1	2	0	2	4	3	1	17	4	4	2	3	1	2	1	2	1	1	2	1	1	1	1	1	1	1	1	1
1	27	0	1	1	1	3	1	2	4	3	3	12	4	4	2	4	2	2	2	2	2	2	1	1	1	1	2	1	2	1	1	1
1	24	0	2	1	1	3	0	2	4	2	2	15	4	4	2	3	2	1	1	1	2	2	0	0	1	1	1	1	1	1	1	0
1	40	0	2	1	1	2	0	2	4	2	2	13	4	4	2	3	2	2	2	2	2	2	0	0	1	1	1	1	1	1	1	0
1	30	0	2	1	1	0	0	2	4	3	3	11	4	4	3	3	1	2	2	2	2	2	0	0	0	0	0	0	0	0	0	0
1	34	0	1	1	1	3	1	2	4	2	2	15	5	4	2	3	2	2	2	2	2	2	0	0	1	1	0	0	1	0	1	0
1	32	0	1	1	1	3	0	3	4	2	4	12	5	4	2	3	2	2	1	1	2	1	0	0	1	1	1	1	2	1	2	0
1	28	0	3	1	1	2	0	2	4	2	2	15	5	4	2	3	2	2	2	2	2	2	0	0	1	0	0	0	1	1	1	0
1	29	0	1	1	1	1	1	2	4	1	3	15	4	5	2	2	2	2	1	2	1	1	1	1	2	1	0	1	1	0	1	0
1	28	0	2	1	1	0	0	3	4	4	3	20	5	5	4	4	2	2	2	2	2	2	0	0	0	0	0	0	0	0	0	0
1	27	0	2	1	1	0	0	3	4	4	4	19	4	6	2	4	2	2	2	2	2	2	0	0	3	1	1	0	2	1	1	1
1	22	0	3	1	1	4	0	4	4	4	4	15	5	5	4	4	3	2	2	2	2	2	0	0	1	0	0	0	0	0	0	0
1	20	0	2	1	1	0	0	3	4	4	4	13	5	5	4	4	2	1	1	1	1	1	1	0	0	0	0	0	0	0	0	0
1	22	0	1	1	1	3	1	3	4	2	4	15	5	5	4	3	2	2	2	2	2	2	0	0	1	1	1	0	1	0	1	0
1	23	0	3	1	1	1	0	2	4	2	4	15	5	5	2	3	4	1	2	1	2	2	0	0	2	1	1	1	2	1	2	0
1	27	0	2	1	1	3	0	2	4	2	4	14	5	5	2	3	2	2	2	2	2	2	0	0	1	1	1	1	2	1	2	0
1	29	0	2	1	1	0	0	3	4	4	3	20	8	8	4	4	2	2	2	2	2	2	0	0	0	0	0	0	0	0	0	0
